# Supplementary material for: Customer knowledge management competence evaluation of agritourism enterprises by using the balanced scorecard and fuzzy-AHP: Evidence from Chengdu-Chongqing economic circle
Source: PLoS One. 2023 Feb 9;18(2):e0280482. doi: 10.1371/journal.pone.0280482 (PMC9910729; doi:10.1371/journal.pone.0280482)
Supplement: S1 Data — (XLSX) [file pone.0280482.s001.xlsx]

## Sheet: AHP
Title 1	Business process	Customer communication	System support	Market performance
Business process	1	3	2	5
Customer communication	0.333333	1	1/2	2
System support	0.5	2	1	3
Market performance	0.2	0.5	0.2	1
2.34	0.483172
0.76	0.156928
1.316	0.271732
0.427	0.0881685
4.843

## Sheet: Level I II
Target layer	Level I index	Weight	Level II index	Weight
Evaluation system of CKMC	Business process	0.465	CKAA	0.193
			ECKS	0.366
			CKAC	0.319
			CKNC	0.122
	Customer communication	0.152	DIVE	0.117
			TIME	0.372
			EBCC	0.213
			AHCC	0.298
	System support	0.289	SCOE	0.055
			SPHC	0.258
			ITLE	0.311
			IASL	0.376
	Market performance	0.094	CARA	0.406
			CSAT	0.298
			CSVO	0.105
			SGRA	0.191
		5	4	3	2	1
CKAA	0.193	0.219	0.368	0.201	0.195	0.017	0.042267	0.071024	0.038793	0.037635	0.003281
ECKS	0.366	0.101	0.251	0.198	0.375	0.075	0.036966	0.091866	0.072468	0.13725	0.02745
CKAC	0.319	0.281	0.369	0.263	0.075	0.013	0.089639	0.117711	0.083897	0.023925	0.004147
CKNC	0.122	0.163	0.219	0.412	0.186	0.02	0.019886	0.026718	0.050264	0.022692	0.00244
							0.188758	0.307319	0.245422	0.221502	0.037318
DIVE	0.117	0.335	0.389	0.182	0.079	0.015	0.039195	0.045513	0.021294	0.009243	0.001755
TIME	0.372	0.413	0.315	0.161	0.111	0	0.153636	0.11718	0.059892	0.041292	0
EBCC	0.213	0.189	0.298	0.365	0.121	0.027	0.040257	0.063474	0.077745	0.025773	0.005751
AHCC	0.298	0.288	0.319	0.338	0.042	0.013	0.085824	0.095062	0.100724	0.012516	0.003874
							0.318912	0.321229	0.259655	0.088824	0.01138
SCOE	0.055	0.293	0.318	0.279	0.11	0	0.016115	0.01749	0.015345	0.00605	0
SPHC	0.258	0.421	0.31	0.269	0	0	0.108618	0.07998	0.069402	0	0
ITLE	0.311	0.124	0.169	0.457	0.216	0.034	0.038564	0.052559	0.142127	0.067176	0.010574
IASL	0.376	0.092	0.196	0.387	0.141	0.184	0.034592	0.073696	0.145512	0.053016	0.069184
							0.197889	0.223725	0.372386	0.126242	0.079758
CARA	0.406	0.201	0.315	0.296	0.126	0.062	0.081606	0.12789	0.120176	0.051156	0.025172
CSAT	0.298	0.192	0.295	0.287	0.134	0.092	0.057216	0.08791	0.085526	0.039932	0.027416
CSVO	0.105	0.189	0.301	0.298	0.124	0.088	0.019845	0.031605	0.03129	0.01302	0.00924
SGRA	0.191	0.216	0.245	0.301	0.129	0.109	0.041256	0.046795	0.057491	0.024639	0.020819
							0.199923	0.2942	0.294483	0.128747	0.082647
	CKAA	ECKS	CKAC	CKNC	DIVE	TIME	EBCC	AHCC	SCOE	SPHC	ITLE	IASL	CARA	CSAT	CSVO	SGRA
5	0.219	0.101	0.281	0.163	0.335	0.413	0.189	0.288	0.293	0.421	0.124	0.092	0.201	0.192	0.189	0.216
4	0.368	0.251	0.369	0.219	0.389	0.315	0.298	0.319	0.318	0.31	0.169	0.196	0.315	0.295	0.301	0.245
3	0.201	0.198	0.263	0.412	0.182	0.161	0.365	0.338	0.279	0.269	0.457	0.387	0.296	0.287	0.298	0.301
2	0.195	0.375	0.075	0.186	0.079	0.111	0.121	0.042	0.11	0	0.216	0.141	0.126	0.134	0.124	0.129
1	0.017	0.075	0.013	0.02	0.015	0	0.027	0.013	0	0	0.034	0.184	0.062	0.092	0.088	0.109
	3.577	2.928	3.833	3.319	3.95	4.03	3.501	3.827	3.794	4.152	3.133	2.871	3.467	3.361	3.379	3.33
Business process
0.189	5	0.945
0.307	4	1.228
0.245	3	0.735
0.222	2	0.444
0.037	1	0.037
		3.389
Customer communication
0.319	5	1.595
0.321	4	1.284
0.26	3	0.78
0.089	2	0.178
0.011	1	0.011
		3.848
System support
0.198	5	0.99
0.224	4	0.896
0.372	3	1.116
0.126	2	0.252
0.08	1	0.08
		3.334
Market perfor-mance
0.2	5	1
0.294	4	1.176
0.294	3	0.882
0.129	2	0.258
0.083	1	0.083
		3.399

## Sheet: Target layer
Level I
Business process	0.465	0.189	0.307	0.245	0.222	0.037	0.087885	0.142755	0.113925	0.10323	0.017205
Customer communication	0.152	0.319	0.321	0.26	0.089	0.011	0.048488	0.048792	0.03952	0.013528	0.001672
System support	0.289	0.198	0.224	0.372	0.126	0.08	0.057222	0.064736	0.107508	0.036414	0.02312
Market performance	0.094	0.2	0.294	0.294	0.129	0.083	0.0188	0.027636	0.027636	0.012126	0.007802
							0.212	0.284	0.289	0.165	0.05
Final score of CKMC
5	0.212
4	0.284
3	0.289
2	0.165
1	0.05
	3.443
